# Supplementary material for: The relative importance of DNA methylation and Dnmt2-mediated epigenetic regulation on Wolbachia densities and cytoplasmic incompatibility
Source: PeerJ. 2014 Dec 9;2:e678. doi: 10.7717/peerj.678 (PMC4266856; doi:10.7717/peerj.678)
Supplement: Table S1 [file peerj-02-678-s006.xlsx]

## Sheet: Sheet1
	Uninfected	Infected
Sequences analyzed	108555753	105859973
Mapping efficiency:	0.708	0.579
Total number of cytosines analysed	859563011	762501109
Total methylated cytosines in CpG context	2373418	3030855
Total methylated cytosines in CHG context	2206386	2823679
Total methylated cytosines in CHH context	7459059	9767927
C methylated in CpG context	0.014	0.02
C methylated in CHG context	0.013	0.02
C methylated in CHH context	0.014	0.021
